# Supplementary material for: Pathogens That Rewrite the Rules: Ascoviruses, Elegant Manipulators of Cell Death Pathways and Architects of the Extracellular Viral Paradigm
Source: Pathogens. 2025 Oct 27;14(11):1094. doi: 10.3390/pathogens14111094 (PMC12655742; doi:10.3390/pathogens14111094)
Supplement: Supplementary file 1 [file pathogens-14-01094-s001.zip]

Archive with 1 entries (1 files):
- pathogens-3863183-supplementary.pdf
